# Supplementary material for: Association of Bedtime with both Suicidal Ideation and Suicide Planning among Korean Adolescents
Source: Int J Environ Res Public Health. 2019 Oct 10;16(20):3817. doi: 10.3390/ijerph16203817 (PMC6843598; doi:10.3390/ijerph16203817)
Supplement: Supplementary file 1 [file ijerph-16-03817-s001.xlsx]

## Sheet: Table S1
	Table S1. General characteristics of the study population.
	Variables			Total (N = 48,218)				Male (N = 23,391)														Female (N = 24,827)
						23:00–01:30		Suicidal Ideation							Suicide Planning							Suicidal Ideation							Suicide Planning
								Yes		No		P-value			Yes		No		P-value			Yes		No		P-value			Yes		No		P-value
				n	(%)			N	(%)	N	(%)				N	(%)	N	(%)				N	(%)	N	(%)				N	(%)	N	(%)
	Bedtime					< 0.0001						< 0.0001							< 0.0001							< 0.0001							< 0.0001
		< 23:00	7183	14094	29.2297		7183	568	7.90756	6615	92.0924			7183	184	2.5616	6999	97.4384			6911	882	12.7623	6029	87.2377			6911	245	3.54507	6666	96.4549
		23:00–01:30	8320	16051	33.2884		8320	624	7.5	7696	92.5			8320	189	2.27163	8131	97.7284			7731	980	12.6762	6751	87.3238			7731	274	3.54417	7457	96.4558
		≥ 01:30	7888	18073	37.4819		7888	889	11.2703	6999	88.7297			7888	308	3.90467	7580	96.0953			10185	1836	18.0265	8349	81.9735			10185	501	4.919	9684	95.081
	Age		0			0.0061	0					0.0155		0					0.25		0					< 0.0001		0					< 0.0001
		12–15	13132	27360	56.7423		13132	1116	8.49832	12016	91.5017			13132	397	3.02315	12735	96.9769			14228	2260	15.8842	11968	84.1158			14228	676	4.75119	13552	95.2488
		16–18	10259	20858	43.2577		10259	965	9.40637	9294	90.5936			10259	284	2.7683	9975	97.2317			10599	1438	13.5673	9161	86.4327			10599	344	3.24559	10255	96.7544
	Allowance		0			0.0004	0					0.112		0					0.0442		0					0.0028		0					0.017
		Low	6428	13527	28.0538		6428	585	9.10081	5843	90.8992			6428	190	2.95582	6238	97.0442			7099	1092	15.3824	6007	84.6176			7099	317	4.46542	6782	95.5346
		Lower Middle	6549	13591	28.1866		6549	551	8.4135	5998	91.5865			6549	163	2.48893	6386	97.5111			7042	975	13.8455	6067	86.1545			7042	267	3.79154	6775	96.2085
		Upper Middle	5352	11020	22.8545		5352	459	8.57623	4893	91.4238			5352	157	2.93348	5195	97.0665			5668	822	14.5025	4846	85.4975			5668	206	3.63444	5462	96.3656
		High	5062	10080	20.9051		5062	486	9.60095	4576	90.3991			5062	171	3.37811	4891	96.6219			5018	809	16.122	4209	83.878			5018	230	4.5835	4788	95.4165
	Economic Status		0			< 0.0001	0					< 0.0001		0					<0.0001		0					< 0.0001		0					< 0.0001
		Low	3192	6816	14.1358		3192	466	14.599	2726	85.401			3192	141	4.41729	3051	95.5827			3624	812	22.4062	2812	77.5938			3624	257	7.09161	3367	92.9084
		Middle	10307	22448	46.5552		10307	808	7.83933	9499	92.1607			10307	249	2.41583	10058	97.5842			12141	1643	13.5327	10498	86.4673			12141	420	3.45935	11721	96.5406
		High	9892	18954	39.309		9892	807	8.15811	9085	91.8419			9892	291	2.94177	9601	97.0582			9062	1243	13.7166	7819	86.2834			9062	343	3.78504	8719	96.215
	Grade		0			< 0.0001	0					< 0.0001		0					< 0.0001		0					< 0.0001		0					< 0.0001
		High	9765	19502	40.4455		9765	725	7.42448	9040	92.5755			9765	230	2.35535	9535	97.6446			9737	1280	13.1457	8457	86.8543			9737	342	3.51238	9395	96.4876
		Middle	6508	13948	28.927		6508	541	8.31285	5967	91.6872			6508	181	2.78119	6327	97.2188			7440	987	13.2661	6453	86.7339			7440	253	3.40054	7187	96.5995
		Low	7118	14768	30.6276		7118	815	11.4498	6303	88.5502			7118	270	3.7932	6848	96.2068			7650	1431	18.7059	6219	81.2941			7650	425	5.55556	7225	94.4444
	Smoking Status					< 0.0001	0					< 0.0001		0					< 0.0001		0					< 0.0001		0					< 0.0001
		Never		42077	87.2641		18842	1472	7.81233	17370	92.1877			18842	477	2.53158	18365	97.4684			23235	3242	13.9531	19993	86.0469			23235	855	3.67979	22380	96.3202
		Ever		6141	12.7359		4549	609	13.3876	3940	86.6124			4549	204	4.4845	4345	95.5155			1592	456	28.6432	1136	71.3568			1592	165	10.3643	1427	89.6357
	Alcohol Status		0			< 0.0001	0					< 0.0001		0					< 0.0001		0					< 0.0001		0					< 0.0001
		Never	13005	28915	59.9672		13005	915	7.03576	12090	92.9642			13005	280	2.15302	12725	97.847			15910	1916	12.0427	13994	87.9573			15910	486	3.05468	15424	96.9453
		Ever	10386	19303	40.0328		10386	1166	11.2267	9220	88.7733			10386	401	3.86097	9985	96.139			8917	1782	19.9843	7135	80.0157			8917	534	5.98856	8383	94.0114
	Physical Activity		0			< 0.0001	0					0.0026		0					0.7731		0					< 0.0001		0					< 0.0001
		Low	11448	30005	62.2278		11448	1084	9.4689	10364	90.5311			11448	337	2.94375	11111	97.0563			18557	2660	14.3342	15897	85.6658			18557	697	3.756	17860	96.244
		High	11943	18213	37.7722		11943	997	8.34799	10946	91.652			11943	344	2.88035	11599	97.1197			6270	1038	16.555	5232	83.445			6270	323	5.15152	5947	94.8485
	Self-Reported Health Status		0			< 0.0001	0					< 0.0001		0					< 0.0001		0					< 0.0001		0					< 0.0001
		High	18026	34640	71.8404		18026	1188	6.59048	16838	93.4095			18026	393	2.18018	17633	97.8198			16614	1749	10.5273	14865	89.4727			16614	433	2.60624	16181	97.3938
		Middle	4175	10501	21.7782		4175	594	14.2275	3581	85.7725			4175	186	4.45509	3989	95.5449			6326	1297	20.5027	5029	79.4973			6326	374	5.91211	5952	94.0879
		Low	1190	3077	6.38143		1190	299	25.1261	891	74.8739			1190	102	8.57143	1088	91.4286			1887	652	34.5522	1235	65.4478			1887	213	11.2878	1674	88.7122
	Mobile Phone Use (Problematic or Not)		0			<0.0001	0					< 0.0001		0					0.0855		0					< 0.0001		0					< 0.0001
		Yes	14793	15226	31.5774		14793	1520	10.2751	13273	89.7249			14793	452	3.0555	14341	96.9445			18199	3090	16.979	15109	83.021			18199	831	4.56618	17368	95.4338
		No	8598	32992	68.4226		8598	561	6.52477	8037	93.4752			8598	229	2.66341	8369	97.3366			6628	608	9.1732	6020	90.8268			6628	189	2.85154	6439	97.1485
	TOTAL		23391	48218	100		23391	2081	8.89658	21310	91.1034			23391	681	2.91138	22710	97.0886			24827	3698	14.8951	21129	85.1049			24827	1020	4.10843	23807	95.8916
